# Supplementary material for: Circadian control of heparan sulfate levels times phagocytosis of amyloid beta aggregates
Source: PLoS Genet. 2022 Feb 10;18(2):e1009994. doi: 10.1371/journal.pgen.1009994 (PMC8830681; doi:10.1371/journal.pgen.1009994)
Supplement: S1 Table — (XLSX) [file pgen.1009994.s007.xlsx]

## Sheet: Supplemental Table 1
S1 Table: ECHO analysis of the Aβ42 phagocyotosis assays
	ECHO Model Graph	Amplitude Change Coefficient	Oscillation Type	Initial Amplitude	Radian Frequency	Period	Phase Shift	Hours Shifted	Equilibrium Value	Slope	Tau	P-Value	BH Adj P-Value	BY Adj P-Value
Aβ42		-0.0851759	Forced	0.0129006	0.239462	26.2387	5.23804	4.36457	0.000997257	0.00963671	0.78806	1.60747e-06	6.4299e-06	1.33956e-05
KO Aβ42		0.06687	Damped	0.134615	0.240651	26.1092	9.34999	13.3653	-0.00131547	0.00512522	0.757943	3.94899e-06	7.89798e-06	1.64541e-05
mAβ42		-0.00455913	Harmonic	0.0234074	0.269466	23.3171	7.98974	16.9841	-0.00488946	-0.00845806	0.346345	0.0349958	0.0466611	0.0972107
HepAβ42		0.14057	Damped	0.0842176	0.305439	20.571	5.3712	2.98581	0.00130681	-0.00573571	0.276072	0.0928379	0.0928379	0.193412
