# Supplementary material for: Circadian control of heparan sulfate levels times phagocytosis of amyloid beta aggregates
Source: PLoS Genet. 2022 Feb 10;18(2):e1009994. doi: 10.1371/journal.pgen.1009994 (PMC8830681; doi:10.1371/journal.pgen.1009994)
Supplement: S2 Table — (XLSX) [file pgen.1009994.s008.xlsx]

## Sheet: Supplemental Table 2
S2 Table: ECHO analysis of the transcripts and proteins in the PG pathway.
Gene Name	Dataset	Expression Graph	Amplitude Change Coefficient	Oscillation Type	Initial Amplitude	Radian Frequency	Period	Phase Shift	Hours Shifted	Equilibrium Value	Slope	Tau	P-Value	BH Adj P-Value	BY Adj P-Value
NDST2	Protein		-0.122568	Forced	0.00849984	0.256109	24.5332	1.51601	18.6138	0.00381568	-5.98828e-05	0.339717	3.10588e-05	9.52868e-05	0.000884749
HS2ST	Protein		-0.117246	Forced	0.00372593	0.338173	18.5798	-0.126293	0.373456	0.00307252	-0.0001596	0.203989	0.0123744	0.0156393	0.145212
B3gat3	RNA		-0.0355213	Forced	0.561998	0.34324	18.3055	-1.06167	3.09308	-0.200492	-0.0177732	0.435759	9.13159e-08	3.76909e-07	4.15791e-06
Extl1	RNA		0.11498	Damped	0.0158553	0.263391	23.855	5.11443	4.43734	-0.0018954	-0.000212825	0.361148	9.49603e-06	2.20163e-05	0.000242876
Hs3st5	RNA		0.0532818	Damped	0.000472195	0.290601	21.6213	3.74842	8.72249	2.11587e-06	3.68611e-06	0.330192	5.14876e-05	9.73628e-05	0.00107407
Hs6st1	RNA		0.0101821	Harmonic	0.777744	0.330593	19.0058	2.47277	11.526	-0.0124424	0.0133625	0.558787	7.29448e-12	7.72792e-11	8.52514e-10
B4galt1	RNA		0.0760419	Damped	1.75585	0.216365	29.0397	1.01379	24.3542	0.178693	-0.020851	0.457983	1.95744e-08	9.50263e-08	1.04829e-06
B4galnt4	RNA		-0.0297467	Harmonic	0.00137459	0.297784	21.0998	3.04641	10.8695	-0.000500053	1.92812e-05	0.269075	0.000969063	0.00134003	0.0147826
Csgalnact1	RNA		0.0452352	Damped	0.00168099	0.337039	18.6423	5.26884	3.0096	-0.000182549	-2.832e-05	0.442902	5.61015e-08	2.43556e-07	2.68681e-06
Chst7	RNA		0.00426055	Harmonic	0.217014	0.323763	19.4067	2.36252	12.1097	-0.00377741	0.00214095	0.460364	1.65259e-08	8.1539e-08	8.99506e-07
Chst5	RNA		0.0424952	Damped	0.00269027	0.235586	26.6704	3.28976	12.7063	-0.000779472	3.48246e-05	0.327811	5.8304e-05	0.000108759	0.00119979
Extl2	RNA		0.106812	Damped	0.617901	0.303599	20.6957	2.05529	13.9259	0.0750784	0.00601139	0.47227	7.00067e-09	3.83297e-08	4.22838e-07
Extl3	RNA		0.10363	Damped	0.787155	0.300404	20.9158	-0.882824	2.93879	-0.112867	-0.0088561	0.487351	2.28924e-09	1.41885e-08	1.56522e-07
B3galt5	RNA		0.0235649	Harmonic	0.0025336	0.286039	21.9662	5.04854	4.31634	0.000535511	-1.24518e-05	0.314318	0.000116148	0.000199686	0.00220286
Xylt1	RNA		-0.129339	Forced	0.00439178	0.283292	22.1792	-0.0725852	0.25622	-0.00924642	-0.000260319	0.477033	4.93633e-09	2.79581e-08	3.08422e-07
Ndst2	RNA		-0.0185411	Harmonic	3.4317	0.323486	19.4234	1.48413	14.8355	1.41473	0.0728977	0.246057	0.00255195	0.00325644	0.0359238
Chst11	RNA		-0.00422245	Harmonic	0.0725254	0.345549	18.1832	4.24992	5.88417	-0.0274905	-0.00164926	0.33813	3.38192e-05	6.69439e-05	0.000738499
Chst4	RNA		-0.0696825	Forced	0.000485526	0.314382	19.9859	3.02118	10.376	-0.000188675	1.04495e-05	0.427028	1.63961e-07	6.34133e-07	6.99551e-06
Hs2st1	RNA		-0.0219934	Harmonic	0.0319789	0.344742	18.2257	1.74619	13.1605	-0.0117738	0.00158166	0.273044	0.000813908	0.00114274	0.0126062
Hs3st2	RNA		0.0190801	Harmonic	0.000797401	0.32073	19.5903	-1.19869	3.73739	-0.000183037	-8.309e-06	0.369085	6.0205e-06	1.47843e-05	0.000163095
Hs3st6	RNA		-0.0471902	Forced	0.00504069	0.327069	19.2106	4.86486	4.33647	-0.00404927	-0.000158367	0.273837	0.000785786	0.00110643	0.0122057
B3galt6	RNA		0.0257511	Harmonic	3.02047	0.336261	18.6854	-0.58687	1.74528	-0.290987	-0.0445553	0.335749	3.84006e-05	7.49647e-05	0.000826981
Ndst1	RNA		0.0457623	Damped	-5.63305	0.138227	45.4554	6.64937	20.0786	0.247152	0.0717333	0.667528	2.72003e-16	4.86465e-14	5.3665e-13
Ndst3	RNA		-0.299127	Overexpressed	1.74773e-06	0.217336	28.91	3.95849	10.6963	-0.000134957	-1.4228e-05	0.214308	0.00859372	0.0100393	0.11075
Ndst4	RNA		0.013432	Harmonic	0.00017161	0.496188	12.6629	0.14248	12.3758	-7.08391e-06	-5.33214e-06	0.149222	0.06729	0.0708406	0.781485
Chst1	RNA		0.0473507	Damped	0.0280007	0.191848	32.7508	5.68581	3.11379	-0.00177811	-0.000251464	0.319874	8.77275e-05	0.000156164	0.00172274
Chst10	RNA		0.0275369	Harmonic	0.0222204	0.1309	48	6.58537	45.6915	-0.00193326	-0.00044138	0.466714	1.04795e-08	5.47584e-08	6.04074e-07
Chst12	RNA		0.011985	Harmonic	0.246092	0.1309	48	3.10259	24.298	-0.0143294	0.00248717	0.388929	1.85158e-06	5.2931e-06	5.83914e-05
Chst13	RNA		0.0887973	Damped	0.00570954	0.364718	17.2275	4.22815	5.63458	-0.00112464	-1.94599e-05	0.369085	6.0205e-06	1.47843e-05	0.000163095
Chst14	RNA		0.118851	Damped	5.10529	0.1309	48	3.82506	18.7787	-0.0312163	0.062877	0.423059	2.13152e-07	8.01161e-07	8.83809e-06
Chst2	RNA		0.0312232	Damped	0.0715974	0.374686	16.7692	4.63638	4.39514	-0.00234808	-0.00132334	0.38496	2.35473e-06	6.53076e-06	7.20448e-05
Chst3	RNA		-0.144307	Forced	0.00448467	0.157025	40.0138	6.54314	38.3583	-0.0227086	-0.00145544	0.396866	1.13701e-06	3.44359e-06	3.79884e-05
Chst8	RNA		-0.244997	Overexpressed	-7.89245e-06	0.337113	18.6382	9.92452	17.1558	0.000151819	-4.6927e-06	0.277806	0.000658216	0.000942412	0.0103963
Chst9	RNA		0.0530244	Damped	0.000267732	0.356881	17.6058	0.791831	15.3871	3.84106e-06	1.27038e-06	0.174621	0.0322598	0.034921	0.385235
Hs3st1	RNA		0.0563192	Damped	-0.000797862	0.582477	10.787	1.91108	2.11255	-5.17619e-05	-1.23569e-05	0.21907	0.00722692	0.00854124	0.0942236
Hs3st3a1	RNA		0.0301477	Damped	0.00142459	0.429739	14.6209	1.22479	11.7708	7.12915e-05	1.01728e-05	0.240501	0.00318821	0.00399502	0.0440715
Hs3st3b1	RNA		0.042355	Damped	0.0073166	0.1309	48	6.67396	45.0147	-0.000590156	-4.64729e-05	0.448458	3.82103e-08	1.72893e-07	1.90729e-06
Hs3st4	RNA		-0.00438352	Harmonic	0.000132081	0.484955	12.9562	-1.24816	2.57377	-1.46173e-06	-3.41764e-07	0.190496	0.0195002	0.0216394	0.238718
Hs6st2	RNA		0.204907	Repressed	0.00517641	0.195698	32.1066	0.828801	27.8715	-6.58736e-06	-3.90527e-05	0.329399	5.36711e-05	0.000101117	0.00111548
Hs6st3	RNA		0.698827	Repressed	-0.00166359	0.273372	22.984	-1.70904	17.7437	4.4221e-06	-2.49693e-07	0.145253	0.0749011	0.0785791	0.866854
Ext1	RNA		0.0279456	Harmonic	0.0654346	0.146976	42.7496	6.33036	42.4286	-0.00769222	-0.00057934	0.650066	1.57376e-15	1.08771e-13	1.19992e-12
Ext2	RNA		-0.017545	Harmonic	0.034215	0.14054	44.7075	3.3111	21.1476	0.000582438	0.000729318	0.389722	1.76418e-06	5.07251e-06	5.5958e-05
B3galt1	RNA		0.0287077	Harmonic	0.000296643	0.349752	17.9647	1.09351	14.8381	2.66423e-05	1.68939e-06	0.269869	0.000935995	0.00129808	0.0143199
B3galt2	RNA		0.295897	Repressed	0.0841788	0.292849	21.4554	1.47384	16.4226	0.000816987	5.40654e-05	0.208751	0.0104769	0.012079	0.133251
B3galt4	RNA		0.0245512	Harmonic	2.50471	0.164561	38.1816	3.58163	16.4168	-0.310929	0.0543884	0.492114	1.59728e-09	1.02819e-08	1.13426e-07
B3galnt1	RNA		0.0137145	Harmonic	0.347978	0.582466	10.7872	2.1775	7.04879	0.0218331	-0.00544431	0.257963	0.00156098	0.00207183	0.0228556
B3galnt2	RNA		0.00694811	Harmonic	0.153694	0.318924	19.7012	5.21823	3.33921	-0.0399328	-0.00274146	0.430996	1.25834e-07	5.01197e-07	5.52901e-06
B3gat1	RNA		-1.67726	Overexpressed	-7.88088e-19	0.1309	48	23.7881	34.2722	-0.000568431	1.39045e-06	0.189702	0.0200134	0.0221778	0.244656
B3gat2	RNA		-0.0944935	Forced	0.010922	0.214214	29.3314	3.9009	11.1211	-0.0161388	-0.000282556	0.311143	0.00013608	0.000229921	0.0025364
B4galnt1	RNA		0.133673	Damped	11.6742	0.1309	48	3.75544	19.3105	-0.943025	0.0535724	0.632604	8.70321e-15	3.41978e-13	3.77257e-12
B4galnt2	RNA		0.090614	Damped	0.0161282	0.313517	20.041	1.40218	15.5686	-0.000909862	6.80175e-05	0.188114	0.0210754	0.0232899	0.256925
B4galnt3	RNA		0.0551075	Damped	0.000695614	0.220017	28.5577	1.20276	23.091	6.77743e-06	-3.68627e-06	0.21907	0.00722692	0.00854124	0.0942236
B4galt2	RNA		-0.0714492	Forced	0.0126449	0.206805	30.3821	5.09235	5.75824	-0.0123337	-0.000803593	0.288125	0.000410964	0.000614949	0.00678388
B4galt3	RNA		0.122215	Damped	0.657439	0.163975	38.318	3.74642	15.4705	0.0153191	0.00503156	0.265106	0.00115123	0.00156769	0.0172942
B4galt4	RNA		-0.00890391	Harmonic	0.0489502	0.204826	30.6757	3.82674	11.9928	-0.018979	0.000717825	0.0896917	0.271425	0.275822	1
B4galt5	RNA		0.0120393	Harmonic	-1.33758	0.338325	18.5714	1.82073	3.90411	-0.0998452	-0.0408764	0.364323	7.92233e-06	1.87627e-05	0.000206982
B4galt6	RNA		-0.0456811	Forced	0.294712	0.349885	17.9578	2.85387	9.80126	-0.0998345	0.00521451	0.457983	1.95744e-08	9.50263e-08	1.04829e-06
B4galt7	RNA		0.0592776	Damped	8.34367	0.1309	48	6.84128	43.7364	0.0482679	-0.0891192	0.653241	1.14759e-15	9.09059e-14	1.00284e-12
B4gat1	RNA		0.101376	Damped	16.8557	0.132639	47.3706	4.03582	16.9435	-1.06379	0.14034	0.5318	6.99078e-11	5.97271e-10	6.58887e-09
Xylt2	RNA		0.107102	Damped	7.15272	0.1309	48	6.84926	43.6755	-0.130437	-0.0716227	0.474652	5.88102e-09	3.2763e-08	3.61428e-07
Csgalnact2	RNA		-0.0330305	Forced	0.185412	0.337483	18.6178	2.41926	11.4492	0.0294832	0.0110007	0.334955	4.00544e-05	7.78037e-05	0.0008583
Glce	RNA		-0.00484457	Harmonic	0.0744611	0.150508	41.7465	-0.208849	1.38763	-0.00960146	-0.00120687	0.441315	6.25561e-08	2.68056e-07	2.95709e-06
Ndst1	Protein		-0.133502	Forced	-0.00218867	0.505252	12.4358	0.831954	4.57126	-0.00758521	-0.000327984	0.191289	0.0189985	0.0230666	0.214176
Chste	Protein		-0.0607662	Forced	0.00890501	0.481723	13.0432	0.51921	11.9653	-6.46229e-05	0.000229429	0.288918	0.000396093	0.000775271	0.00719848
Chstc	Protein		0.0174511	Harmonic	0.0472767	0.363833	17.2694	2.60699	10.1041	-0.00600221	0.000152254	0.0809606	0.320843	0.327722	1
Extl2	Protein		0.00437889	Harmonic	0.0272476	0.181232	34.6693	3.10561	17.5332	0.00352706	-0.000131418	0.434965	9.63506e-08	9.34169e-07	8.67386e-06
Extl3	Protein		-0.114009	Forced	0.00495596	0.192969	32.5606	6.54015	31.229	-0.0129571	-0.000287076	0.193671	0.0175604	0.0215105	0.199728
Ext2	Protein		-0.0570449	Forced	0.0367638	0.154776	40.5953	4.68142	10.3489	0.00559236	0.00126007	0.2913	0.00035444	0.000706078	0.00655601
B4Gt7	Protein		0.0468303	Damped	0.105877	0.189885	33.0894	2.95668	17.5185	0.00437339	-0.00120925	0.453221	2.73939e-08	3.49648e-07	3.24652e-06
B4Gt5	Protein		0.0256724	Harmonic	0.129542	0.180938	34.7256	7.0869	30.2837	0.00240617	-0.00138013	0.442902	5.61015e-08	6.03939e-07	5.60764e-06
B4Gt1	Protein		0.0641715	Damped	0.0797151	0.168753	37.2331	3.02886	19.2846	0.00879583	-0.000958859	0.357179	1.18854e-05	4.358e-05	0.000404645
Cgat2	Protein		0.0297602	Harmonic	0.0384892	0.418509	15.0132	1.92537	10.4127	0.0051808	-0.000273076	0.319874	8.77275e-05	0.0002195	0.00203808
