# Supplementary material for: Circadian control of heparan sulfate levels times phagocytosis of amyloid beta aggregates
Source: PLoS Genet. 2022 Feb 10;18(2):e1009994. doi: 10.1371/journal.pgen.1009994 (PMC8830681; doi:10.1371/journal.pgen.1009994)
Supplement: S3 Table — (XLSX) [file pgen.1009994.s009.xlsx]

## Sheet: Supplemental Table 3
S3 Table: ECHO analysis of lipid receptors and cell cycle proteins.
Function	Gene	Gene Expression Graph	Amplitude Change Coefficient	Oscillation Type	Initial Amplitude	Radian Frequency	Period	Phase Shift	Hours Shifted	Equilibrium Value	Slope	Tau	P-Value	BH Adj P-Value	BY Adj P-Value
Lipid Receptor	Ldlr		0.0500665	Damped	0.168636	0.222562	28.2312	0.697351	25.0979	0.0178457	-0.00251626	0.473858	6.23335e-09	1.12572e-07	1.04525e-06
Lipid Receptor	Lrp6		0.00434427	Harmonic	0.0327188	0.246408	25.4991	3.02217	13.2342	0.00205535	-0.00015714	0.318286	9.5094e-05	0.000235112	0.00218304
Cell Cycle	Cdca5		-0.0346426	Forced	0.0872804	0.351151	17.8931	1.69723	13.0598	0.00425523	-0.00165765	0.2659	0.00111244	0.0018826	0.0174801
Cell Cycle	Chk2		0.123287	Damped	0.112498	0.1309	48	4.00136	17.4318	-0.0104466	-0.000348808	0.445284	4.76136e-08	5.32463e-07	4.94398e-06
Cell Cycle	Cdk2		0.109174	Damped	0.124569	0.144548	43.4677	3.81952	17.0438	-0.01102	-0.000983322	0.439727	6.97278e-08	7.15005e-07	6.6389e-06
Cell Cycle	Cdk1		0.0832066	Damped	0.379484	0.148161	42.4079	3.73888	17.1726	-0.00491667	-0.00241516	0.509576	4.14834e-10	1.52106e-08	1.41232e-07
Cell Cycle	Rad21		0.00445852	Harmonic	0.0247804	0.314123	20.0023	1.47854	15.2954	0.00898966	-0.000426821	0.276219	0.000706739	0.00127142	0.0118052
