# Supplementary material for: Circadian control of heparan sulfate levels times phagocytosis of amyloid beta aggregates
Source: PLoS Genet. 2022 Feb 10;18(2):e1009994. doi: 10.1371/journal.pgen.1009994 (PMC8830681; doi:10.1371/journal.pgen.1009994)
Supplement: S4 Table — (XLSX) [file pgen.1009994.s010.xlsx]

## Sheet: Supplemental Table 4
S4 Table: ECHO analysis of the HSPG and CSPG levels in the macrophage cell pellet.
PG Type	Sulfation State	Gene Expression Graph	Amplitude Change Coefficient	Oscillation Type	Initial Amplitude	Radian Frequency	Period	Phase Shift	Hours Shifted	Equilibrium Value	Slope	Tau	P-Value	BH Adj P-Value	BY Adj P-Value
HSPG	Sum, Total		0.0111255	Harmonic	2.51126e-06	0.303264	20.7186	6.36381	20.4527	-3.07002e-07	-1.68032e-07	0.740779	1.3018e-07	1.61796e-07	2.42695e-07
HSPG	TriS		0.0782942	Damped	1.51999e-07	0.319611	19.6588	5.83535	1.4012	-6.54577e-09	-9.65804e-09	0.60048	1.87854e-05	3.75707e-05	9.20483e-05
HSPG	NS6S		0.0246758	Harmonic	8.28789e-09	0.274457	22.8932	5.33227	3.46471	1.12533e-09	1.48884e-10	0.445747	0.00552951	0.00552951	0.0135473
HSPG	NS2S		0.0108161	Harmonic	3.3057e-07	0.303507	20.702	6.30907	20.6167	-3.93298e-08	-1.20268e-08	0.791286	1.71541e-08	1.02925e-07	2.52166e-07
HSPG	NS		0.0314967	Damped	7.38273e-08	0.327024	19.2132	6.40256	18.8482	-8.48825e-09	-3.73951e-09	0.460181	0.00104129	0.00156194	0.00382675
HSPG	6S		-0.00377106	Harmonic	2.91818e-08	0.306782	20.481	6.50331	19.7634	-4.86842e-09	6.59375e-10	0.398449	0.00452207	0.00542649	0.0132949
HSPG	0S		0.0086891	Harmonic	1.9746e-06	0.302252	20.7879	6.38176	20.4618	-2.47025e-07	-1.43371e-07	0.740779	1.3018e-07	3.9054e-07	9.56822e-07
CSPG	2S4S		-0.0284726	Harmonic	7.44873e-08	0.303381	20.7105	6.0722	0.69543	-1.11615e-08	1.87937e-08	0.538748	0.000123548	0.000205914	0.00047017
CSPG	4S6S		-0.00785014	Harmonic	1.43322e-07	0.29641	21.1976	6.64514	19.9765	-2.57213e-08	1.02497e-08	0.723943	2.48771e-07	6.21926e-07	1.42007e-06
CSPG	4S		-0.0254252	Harmonic	1.09873e-05	0.28955	21.6998	6.80914	19.8833	-2.28537e-06	1.1704e-06	0.729555	2.0078e-07	6.21926e-07	1.42007e-06
CSPG	6S		-0.00648805	Harmonic	9.89519e-08	0.30318	20.7242	6.40527	20.3216	-1.79706e-08	9.78982e-09	0.482628	0.000583688	0.00072961	0.00166594
CSPG	0S		-0.00571943	Harmonic	1.39699e-08	0.282174	22.2671	7.40288	18.299	-2.82777e-09	3.52341e-09	0.370389	0.00830783	0.00830783	0.0189696
CSPG	Sum, Total		-0.0251796	Harmonic	1.12966e-05	0.289787	21.6821	6.80058	19.8967	-2.34395e-06	1.21276e-06	0.735167	1.61796e-07	1.61796e-07	2.42695e-07
