# Supplementary material for: Circadian control of heparan sulfate levels times phagocytosis of amyloid beta aggregates
Source: PLoS Genet. 2022 Feb 10;18(2):e1009994. doi: 10.1371/journal.pgen.1009994 (PMC8830681; doi:10.1371/journal.pgen.1009994)
Supplement: S5 Table — (XLSX) [file pgen.1009994.s011.xlsx]

## Sheet: Supplemental Table 5
S5 Table: Heparinase concentrations and activities.
Experiment	Heparinase	Protein Concentration (mg/ml)	Activities (U/ml)	Final Treatment Concentration (mg/ml)
All Hep	Hep I	1.34	0.034	Total Hep Treatment 1: 0.2794
All Hep	Hep II	2.8	1.048	Total Hep Treatment 2: 0.5071
All Hep	Hep III	4.48	20.212	Total Hep Treatment 3: 0.9577
Hep I only	Hep I	0.199	0.332	0.02132
Hep III only	Hep 3	0.115	5.305	0.002254
