# Supplementary material for: Circadian control of heparan sulfate levels times phagocytosis of amyloid beta aggregates
Source: PLoS Genet. 2022 Feb 10;18(2):e1009994. doi: 10.1371/journal.pgen.1009994 (PMC8830681; doi:10.1371/journal.pgen.1009994)
Supplement: S6 Table — (XLSX) [file pgen.1009994.s012.xlsx]

## Sheet: Supplemental Table 6
S6 Table: Conditions and collision energies for the disaccharide MRM transitions.
Disaccharide	precursor ion (m/z)	production ion (m/z)	collisional energy (V)	tube len (V)
TriSHS	770	690	20	-70
NS6SHS	690	610	20	-75
NS2SHS	690	610	20	-75
TriSCS	405.8	366	20	-70
NSHS	609.8	354	33	-100
2S4SCS	732	652	20	-80
2S6SHS	732	652	20	-80
2S6SCS	732	652	20	-80
4S6SCS	732	652	20	-80
6SHS	652	396	37	-110
2SHS/2SCS	652	157	29	-106
4SCS	652	396	40	-110
6SCS	652	396	31	-110
0SHS	572	396	28	-90
0SHA	572	396	26	-90
0SCS	572	396	28	-90
